# Supplementary material for: Wearable Alcohol Monitoring Device for the Data-Driven Transcutaneous Alcohol Diffusion Model
Source: Sensors (Basel). 2024 Jun 29;24(13):4233. doi: 10.3390/s24134233 (PMC11244443; doi:10.3390/s24134233)
Supplement: Supplementary file 1 [file sensors-24-04233-s001.zip]

Archive with 1 entries (1 files):
- sensors-3005512-supplementary.pdf
